# Supplementary material for: A phase I dose-escalation study of neoantigen-activated haploidentical T cell therapy for the treatment of relapsed or refractory peripheral T-cell lymphoma
Source: Front Oncol. 2022 Nov 10;12:944511. doi: 10.3389/fonc.2022.944511 (PMC9684663; doi:10.3389/fonc.2022.944511)
Supplement: Supplementary file 2 [file Table_1.xlsx]

## Sheet: Sheet1
Supplementary Table 1. Characteristics of infused NATCH cells
Patient Number	CD45+%	CD27+%	Tim3+%	PD1+%
Patient 1	98.99	90.38	17.9	2.06
Patient 2	100	95.16	56.92	1.64
Patient 3	99.65	96.12	17.23	2.08
Patient 4	99.49	94.24	13.18	1.47
Patient 5	99.73	96.12	58.74	1.39
Patient 6	99.91	91.55	81.34	2.35
