# Supplementary material for: A phase I dose-escalation study of neoantigen-activated haploidentical T cell therapy for the treatment of relapsed or refractory peripheral T-cell lymphoma
Source: Front Oncol. 2022 Nov 10;12:944511. doi: 10.3389/fonc.2022.944511 (PMC9684663; doi:10.3389/fonc.2022.944511)
Supplement: Supplementary file 3 [file Table_2.xlsx]

## Sheet: Sheet1
Supplementary Table 2. Acceptance criteria for the infused NATCH product
Inspection Criteria	Specifications	Results
Physical Appearance	Clear to cloudy suspension, no visual clumps within product	Pass
Cell Count	≥ 80% or ≤ 100% of target dose	Pass
Cell Viability	≥ 80% viable	Pass
Sterility	No growth on day 3 by USP 71 sterility testing	Pass
Gram stain	No gram-positive Cocci or gram-negative Bacillus detected	Pass
Endotoxin	≤ 0.5 EU/Ml	Pass
Mycoplasma	No mycoplasma contamination	Pass
clonogenic assay	No clonies	Pass
% CD3+ Cells	＞90% CD3+	Pass
