# Supplementary material for: A phase I dose-escalation study of neoantigen-activated haploidentical T cell therapy for the treatment of relapsed or refractory peripheral T-cell lymphoma
Source: Front Oncol. 2022 Nov 10;12:944511. doi: 10.3389/fonc.2022.944511 (PMC9684663; doi:10.3389/fonc.2022.944511)
Supplement: Supplementary file 4 [file Table_3.xlsx]

## Sheet: Sheet1
Supplementary Table 3. Response evaluation criteria in lymphoma.
% Change in sum of diameters of target lesions from nadir
	CR	PR	MRa	SD	PD
% change from baseline	•Complete disappearance of all target lesions and all nodes with long axis <10mm. •≥30% decrease in the sum of longest diameters of target lesions (PR) with normalization of FDG-PET	≥30% decrease in the sum of longest diameters of target lesions but not a CR	≥10% decrease in the sum of longest diameters of target lesions but not a PR (<30%)	<10% decrease or ≤ 20% increase in the sum of longest diameters of target lesions	•>20% increase in the sum of longest diameters of target lesions •For small lymph nodes measuring <15 mm post therapy, a minimum absolute increase of 5 mm and the long diameter should exceed 15 mm •Appearance of a new lesion
FDG-PET	Normalization of FDG-PET (Deauvile score 1-3)	Positive (Deauville score 4-5)	Any	Any	Any
Bone marrow involvement	Not involved	Any	Any	Any	Any
New lesions	No	No	No	No	Yes or No
CR, complete response; CT, computerized tomography; FDG-PET, [18F]2-fluoro-2-deoxy-D-glucose; MR, minor response; PD, progression of disease; PR, partial response; SD, stable disease. a A provisional category.
