# Supplementary material for: A phase I dose-escalation study of neoantigen-activated haploidentical T cell therapy for the treatment of relapsed or refractory peripheral T-cell lymphoma
Source: Front Oncol. 2022 Nov 10;12:944511. doi: 10.3389/fonc.2022.944511 (PMC9684663; doi:10.3389/fonc.2022.944511)
Supplement: Supplementary file 5 [file Table_4.xlsx]

## Sheet: Sheet1
Supplementary Table 4. Dose-Limiting Toxicity (DLT) Definition
Definition	Dose-limiting toxicities (DLTs) were defined as NAHTC-related events with onset within 30 days of infusion
Inclusion	grade 4 neutropenia lasting longer than 14 days
	grade 4 thrombocytopenia lasting longer than 14 days
	any NAHTC-related AE requiring intubation
	all grade 3 non-hematologic toxicities lasting more than 3 days
	any grade 4 non-hematologic toxicities
Exception	Grade 3 Cytokine Release Syndrome (CRS) that responds to appropriate medical intervention within 3 days (see Table 2-3) (recovers to ≤ Grade 2)
	Grade 3 to 4 Tumor Lysis Syndrome (TLS) lasting < 7 days
	Hematologic toxicities:
	-Grade 3 neutropenia of any duration or Grade 4 neutropenia lasting < 14 days
	-Grade 3 anemia of any duration or Grade 4 anemia lasting < 14 days
	-Grade 3 thrombocytopenia of any duration or Grade 4 thrombocytopenia lasting< 21 days
	-All cytopenias except neutropenia, anemia, and thrombocytopenia as described above Hematological adverse events
	Non-hematological toxicities:
	-Fever of any grade, including febrile neutropenia
	-Grade 3 diarrhea lasting < 72 hours
	-Grade 3 nausea and/or vomiting lasting < 72 hours
	-Grade 3 fatigue lasting < 7 days
	-Grade 3 to 4 transaminase, bilirubin, creatinine kinase, blood urea nitrogen (BUN), or creatinine elevation lasting < 7 days
	-Asymptomatic lipase elevation in the absence of any clinical signs or symptoms of pancreatitis
	-Any non-hematologic Grade 3 clinical laboratory AE that is asymptomatic and rapidly reversible (returns to baseline or to ≤ Grade 2 within 7 days).
