# Supplementary material for: A phase I dose-escalation study of neoantigen-activated haploidentical T cell therapy for the treatment of relapsed or refractory peripheral T-cell lymphoma
Source: Front Oncol. 2022 Nov 10;12:944511. doi: 10.3389/fonc.2022.944511 (PMC9684663; doi:10.3389/fonc.2022.944511)
Supplement: Supplementary file 7 [file Table_6.xlsx]

## Sheet: Sheet1
Supplementary Table 6. Epstein-Barr Virus (EBV) Detection
Patient Number	EBV-CA-lgG	EBV-CA-lgM	EB-EA-lgM	EB-NA-lgG	EBV-DNA
Patient 1		-	-		-
Patient 2		-	-		-
Patient 3		-	-		-
Patient 4		-	-		-
Patient 5		-	-		-
Patient 6		-	-		-
EBV-CA-lgG, Epstein-Barr virus capsid antigen-immunoglobulin G antibody; EBV-CA-lgM, Epstein-Barr virus capsid antigen-immunoglobulin M antibody; EBV-EA-lgM, Epstein-Barr virus Early antigen-immunoglobulin M antibody; EB-NA IgG, Epstein-Barr virus nuclear antigen-immunoglobulin G antibody; EBV-DNA, Epstein-Barr virus deoxyribonucleic acid. + means positive, - means negative.
